# Supplementary material for: Prevalence of human papillomavirus genotypes and relative risk of cervical cancer in China: a systematic review and meta-analysis
Source: Oncotarget. 2018 Jan 11;9(20):15386–97. doi: 10.18632/oncotarget.24169 (PMC5880612; doi:10.18632/oncotarget.24169)
Supplement: Supplementary file 2 [file oncotarget-09-15386-s002.xls]

## Sheet: Sheet1
Table S1. Type-specific HPV positivity was shown stratified by cervical disease grade and geographical region
	ICC		CIN3		CIN2		CIN1		Cervicitis/Normal		ICC:CIN3	ICC:Normal
	N	n(%)	N	n(%)	N	n(%)	N	n(%)	N	n(%)	ratio	ratio
HPV16
Mainland
East	4049	2795(69.0)	1181	712(60.3)	522	270(51.7)	756	171(22.6)	2163	356(16.5)	1.1	4.2
South	1205	656(54.4)	-	-	-	-	-	-	-	-	NA	NA
West	293	238(81.2)	251	149(59.4)	149	55(36.9)	85	23(27.1)	242	63(26.0)	1.4	3.1
North	1803	1311(72.7)	320	196(61.3)	258	113(43.8)	796	276(34.7)	1673	512(30.6)	1.2	2.4
Taiwan	2412	1253(51.9)	632	185(29.3)	355	77(21.7)	319	33(10.3)	163	30(18.4)	1.8	2.8
Hong Kong	747	452(60.5)	670	343(51.2)	697	230(33.0)	618	110(17.8)	11	6(54.5)	1.2	1.1
Macao	35	20(57.1)	-	-	-	-	-	-	-	-	NA	NA
HPV18
Mainland
East	4049	494(12.2)	1181	55(4.7)	522	25(4.8)	756	50(6.6)	2163	146(6.7)	2.6	1.8
South	1205	88(7.3)	-	-	-	-	-	-	-	-	NA	NA
West	293	25(8.5)	251	12(4.8)	149	11(7.4)	85	4(4.7)	242	5(2.1)	1.8	4.1
North	1803	198(11.0)	320	25(7.8)	258	22(8.5)	796	61(7.7)	1673	82(4.9)	1.4	2.2
Taiwan	2412	421(17.5)	632	21(3.3)	355	29(8.2)	319	18(5.6)	163	15(9.2)	5.3	1.9
Hong Kong	747	171(22.9)	670	57(8.5)	697	69(9.9)	618	68(11.0)	11	1(9.1)	2.7	2.5
Macao	35	6(17.1)	-	-	-	-	-	-	-	-	NA	NA
HPV58
Mainland
East	4049	548(13.5)	1181	239(20.2)	522	104(19.9)	756	121(16.0)	2163	316(14.6)	0.7	0.9
South	1205	138(11.5)	-	-	-	-	-	-	-	-	NA	NA
West	293	45(15.4)	251	76(30.3)	149	39(26.2)	85	20(23.5)	242	13(5.4)	0.5	2.9
North	1803	261(14.5)	320	46(14.4)	258	48(18.6)	796	116(14.6)	1673	270(16.1)	1	0.9
Taiwan	2412	390(16.2)	636	143(22.5)	359	73(20.3)	322	21(6.5)	177	16(9.0)	0.7	1.8
Hong Kong	740	77(10.4)	650	116(17.8)	692	155(22.4)	609	122(20.0)	-	-	0.6	NA
Macao	35	1(2.9)	-	-	-	-	-	-	-	-
HPV52
Mainland
East	4049	251(6.2)	1181	125(10.6)	522	78(14.9)	756	163(21.6)	2163	429(19.8)	0.6	0.3
South	1117	113(10.1)	-	-	-	-	-	-	-	-	NA	NA
West	293	28(9.6)	251	22(8.8)	149	33(22.1)	85	24(28.2)	242	6(2.5)	1.1	3.9
North	1803	92(5.1)	320	31(9.7)	258	34(13.2)	796	112(14.1)	1673	220(13.2)	0.5	0.4
Taiwan	2412	155(6.4)	636	133(20.9)	359	87(24.2)	322	53(16.5)	177	37(20.9)	0.3	0.3
Hong Kong	740	83(11.2)	650	167(25.7)	692	203(29.3)	609	177(29.1)	-	-	0.4	NA
Macao	35	5(14.3)	-	-	-	-	-	-	-	-	NA	NA
HPV33
Mainland
East	4014	166(4.1)	1181	118(10.0)	522	52(10.0)	739	79(10.7)	2163	156(7.2)	0.4	0.6
South	1205	59(4.9)	-	-	-	-	-	-	-	-	NA	NA
West	116	1(0.9)	251	31(12.4)	149	11(7.4)	85	5(5.9)	242	5(2.1)	0.1	0.4
North	1803	122(6.8)	320	24(7.5)	258	32(12.4)	796	71(8.9)	1673	140(8.4)	0.9	0.8
Taiwan	2412	211(8.7)	632	97(15.3)	355	45(12.7)	319	7(2.2)	163	8(4.9)	0.6	1.8
Hong Kong	747	34(4.6)	670	79(11.8)	697	45(6.5)	618	40(6.5)	11	0(0.0)	0.4	NA
Macao	35	4(11.4)	-	-	-	-	-	-	-	-
HPV31
Mainland
East	4014	190(4.7)	1181	85(7.2)	522	47(9.0)	739	57(7.7)	2163	111(5.1)	0.7	0.9
South	1205	41(3.4)	-	-	-	-	-	-	-	-	NA	NA
West	293	4(1.4)	251	18(7.2)	149	12(8.1)	85	4(4.7)	242	8(3.3)	0.2	0.4
North	1715	50(2.9)	275	15(5.5)	226	21(9.3)	777	46(5.9)	1673	84(5.0)	0.5	0.6
Taiwan	2412	57(2.4)	632	48(7.6)	355	33(9.3)	319	5(1.6)	163	6(3.7)	0.3	0.6
Hong Kong	740	28(3.8)	650	39(6.0)	692	35(5.1)	609	22(3.6)	-	-	0.6	NA
Macao	35	1(2.9)	-	-	-	-	-	-	-	-	NA	NA
HPV59
Mainland
East	604	18(3.0)	401	11(2.7)	327	6(1.8)	739	28(3.8)	2163	87(4.0)	1.1	0.7
South	1205	51(4.2)	-	-	-	-	-	-	-	-	NA	NA
West	293	25(8.5)	251	3(1.2)	149	4(2.7)	85	0(0.0)	242	0(0.0)	7.1	NA
North	1441	41(2.8)	275	7(2.5)	226	4(1.8)	777	26(3.3)	1599	42(2.6)	1.1	1.1
Taiwan	2331	24(1.0)	636	8(1.3)	359	4(1.1)	322	12(3.7)	177	2(1.1)	0.8	0.9
Hong Kong	654	14(2.1)	650	17(2.6)	692	50(7.2)	609	40(6.6)	-	-	0.8	NA
Macao	35	0(0.0)	-	-	-	-	-	-	-	-	NA	NA
HPV45
Mainland
East	604	10(1.7)	401	8(2.0)	327	4(1.2)	739	11(1.5)	2163	42(1.9)	0.8	0.9
South	88	3(3.4)	-	-	-	-	-	-	-	-	NA	NA
West	293	4(1.4)	251	3(1.2)	149	0(0.0)	85	0(0.0)	242	8(3.3)	1.1	0.4
North	1654	23(1.4)	275	1(0.4)	226	1(0.4)	777	12(1.5)	1599	14(0.9)	3.8	1.6
Taiwan	2331	57(2.4)	636	9(1.4)	359	4(1.1)	322	7(2.2)	177	0(0.0)	1.7	NA
Hong Kong	654	18(2.8)	650	21(3.2)	692	19(2.7)	609	7(1.1)	-	-	0.9	NA
Macao	35	3(8.6)	-	-	-	-	-	-	-	-	NA	NA
HPV39
Mainland
East	604	10(1.7)	401	7(1.7)	327	8(2.4)	739	38(5.1)	2163	148(6.8)	0.9	0.2
South	1100	40(3.6)	-	-	-	-	-	-	-	-	NA	NA
West	116	0(0.0)	251	1(0.4)	149	5(3.4)	85	2(2.4)	242	5(2.1)	0	0
North	1644	27(1.6)	275	5(1.8)	226	7(3.1)	732	29(4.0)	1673	72(4.3)	0.9	0.4
Taiwan	2331	67(2.9)	636	6(0.9)	359	7(1.9)	322	18(5.6)	177	3(1.7)	3	1.7
Hong Kong	740	8(1.1)	650	16(2.5)	692	36(5.2)	609	49(8.0)	-	-	0.4	NA
Macao	35	1(2.9)	-	-	-	-	-	-	-	-	NA	NA
N: Number of samples/patients; n: positive cases; CIN: Cervical Intraepithelial Neoplasia; ICC: Invasive Cervical Cancer.
