# Supplementary material for: Prevalence of human papillomavirus genotypes and relative risk of cervical cancer in China: a systematic review and meta-analysis
Source: Oncotarget. 2018 Jan 11;9(20):15386–97. doi: 10.18632/oncotarget.24169 (PMC5880612; doi:10.18632/oncotarget.24169)
Supplement: Supplementary file 3 [file oncotarget-09-15386-s003.xls]

## Sheet: Sheet1
Table S2. Quality Assessment Tools Answers
Study	Q1: Define the source of information (survey, record review)	Q2: List inclusion and exclusion criteria for exposed and unexposed subjects (cases and controls) or refer to previous publications	Q3: Indicate time period used for identifying patients	Q4: Indicate whether or not subjects were consecutive if not population-based	Q5: Indicate if evaluators of subjective components of study were masked to other aspects of the status of the participants	Q6: Describe any assessments undertaken for quality assurance purposes (e.g., test/retest of primary outcome measurements)	Q7: Explain any patient exclusions from analysis	Q8: Describe how confounding was assessed and/or controlled.	Q9: If applicable, explain how missing data were handled in the analysis	Q10: Summarize patient response rates and completeness of data collection	Q11: Clarify what follow-up, if any, was expected and the percentage of patients for which incomplete data or follow-up was obtained	Scores	Quality
Xu H.H. 2016 [1]	Yes	Yes	Yes	Yes	Yes	Yes	Yes	Yes	Yes	Yes	Yes	11	High
Shen X.H. 2013 [2]	Yes	Yes	Yes	Unclear	Yes	Yes	Yes	Yes	Yes	Yes	No	9	High
Wu L.L. 2013 [3]	Yes	Yes	Yes	Unclear	Yes	Yes	Yes	Yes	No	Yes	No	8	High
Dong C.L. 2011 [4]	Yes	Yes	Yes	Yes	Yes	Yes	Yes	Yes	No	Yes	No	9	High
Hong D. 2008 [5]	Yes	Yes	Yes	Unclear	Yes	Yes	Yes	Yes	Yes	Yes	No	9	High
Xu X.X. 2015 [6]	Yes	Yes	Yes	Yes	Yes	Yes	Unclear	Yes	Yes	Yes	Yes	10	High
Huang S.X. 1997 [7]	Yes	Yes	No	No	Yes	Yes	Unclear	Yes	Yes	Yes	No	7	Moderate
Gu Y. 2016 [8]	Yes	Yes	Yes	Yes	Yes	Yes	Yes	Yes	Yes	Yes	Yes	11	High
Wu D.M. 2010 [9]	Yes	No	Yes	Unclear	No	Yes	Yes	No	Yes	Yes	No	6	Moderate
Zhao F.H. 2014 [10]	Yes	Yes	Yes	No	Yes	Yes	Yes	Yes	Yes	Yes	Yes	10	High
Zhu X.X. 2015 [11]	Yes	Yes	Yes	Yes	Yes	Yes	Yes	Yes	Yes	Yes	Yes	11	High
Yuan X.Y. 2011 [12]	Yes	Yes	Yes	Unclear	Yes	Yes	Yes	Yes	Yes	Yes	Yes	10	High
Cai H.B. 2009 [13]	Yes	No	Yes	Unclear	No	Yes	Yes	Yes	Yes	Yes	Yes	8	High
Wang L.Q. 2015 [14]	Yes	Yes	Yes	Yes	Yes	Yes	Yes	Yes	Yes	Yes	Yes	11	High
Liu J.H. 2004 [15]	Yes	No	Yes	No	No	Yes	Yes	Yes	No	Yes	No	6	Moderate
Li J.K. 2012 [16]	Yes	No	Yes	Unclear	Yes	Yes	Yes	Yes	Yes	Yes	Yes	9	High
Li J.K. 2011 [17]	Yes	Yes	Yes	Unclear	Yes	Yes	Yes	Yes	Yes	Yes	Yes	10	High
Wu E.Q. 2008 [18]	Yes	Yes	Yes	Unclear	Yes	Yes	Yes	Yes	Yes	Yes	Yes	10	High
Du R. 2015 [19]	Yes	Yes	No	No	Yes	Yes	Yes	Yes	Yes	Yes	Yes	9	High
Xiao M.Z. 2016 [20]	Yes	Yes	Yes	Yes	Yes	Yes	Yes	Yes	Yes	Yes	Yes	11	High
Ding X.R. 2014 [21]	Yes	Yes	Yes	Unclear	Yes	Yes	Yes	Yes	Yes	Yes	Yes	10	High
Hou R. 2012 [22]	Yes	Yes	Yes	No	Yes	Yes	Yes	Yes	Yes	Yes	Yes	10	High
Li C. 2010 [23]	Yes	Yes	Yes	No	Yes	Yes	Yes	Yes	Yes	Yes	Yes	10	High
Li Y. 2008 [24]	Yes	No	Yes	No	No	Yes	Yes	Yes	Yes	Yes	No	7	Moderate
Liu X. 2014 [25]	Yes	Yes	Yes	No	Yes	Yes	No	Yes	Unclear	Yes	No	7	Moderate
Ma Q. 2014 [26]	Yes	No	Yes	Unclear	No	Yes	No	Yes	Unclear	Yes	No	5	Moderate
Wu Y.P. 2008 [27]	Yes	No	Yes	No	Yes	Yes	No	No	Yes	No	No	5	Moderate
Liu G.Z. 2014 [28]	Yes	No	Yes	No	No	Yes	Yes	Unclear	Yes	Yes	No	6	Moderate
Wu E.Q. 2009 [29]	Yes	No	Yes	No	Yes	No	Yes	Yes	Yes	No	Yes	7	Moderate
Liu W. 2013 [30]	Yes	Yes	Yes	No	Yes	Yes	Yes	Yes	Yes	Yes	No	9	High
Zhao Y.W. 2008 [31]	Yes	Yes	Yes	No	Yes	Yes	Yes	Yes	Yes	No	No	8	High
Sun Z.R. 2010 [32]	Yes	Yes	Yes	Unclear	Yes	Yes	Yes	Yes	Yes	No	Yes	9	High
Yang L. 2013 [33]	Yes	Yes	Yes	Unclear	Yes	Yes	Yes	Yes	Yes	No	No	8	High
Chao A. 2011 [34]	Yes	Yes	Yes	Yes	Yes	Yes	Yes	Yes	Yes	Yes	Yes	11	High
Lai H.C. 1999 [35]	Yes	Yes	Yes	No	Yes	Yes	Yes	Yes	Unclear	No	Yes	8	High
Ding D.C. 2008 [36]	Yes	Yes	Yes	Unclear	Yes	Yes	Yes	Yes	Yes	No	Yes	9	High
Chan M. K. 1996 [37]	Yes	No	Yes	No	Yes	Yes	Yes	No	Yes	No	Yes	7	Moderate
Chan P.K. 2012 [38]	Yes	Yes	Yes	Unclear	Yes	Yes	Yes	Yes	Yes	Yes	Yes	10	High
Lau T.M. 2015 [39]	Yes	Yes	Yes	Unclear	Yes	Yes	Yes	Yes	Yes	Yes	Yes	10	High
Liu S.S. 2008 [40]	Yes	Yes	Yes	No	Yes	Yes	Yes	Yes	Yes	Yes	No	9	High
Hlaing T. 2010 [41]	Yes	Yes	Yes	Yes	Yes	Yes	Yes	Yes	Yes	Yes	No	10	High
Lo K.W. 2002 [42]	Yes	Yes	Yes	No	Yes	Yes	Yes	Yes	Yes	No	No	8	High
Zhang R. 2013[43]	Yes	Yes	Yes	Unclear	Yes	Yes	Yes	Yes	Yes	Yes	Yes	10	High
Chen W. 2009 [44]	Yes	Yes	Yes	No	Yes	Yes	Yes	Yes	Yes	No	Yes	9	High
Wu Y.P. 2006 [45]	Yes	No	Yes	Unclear	Yes	Yes	Yes	Yes	Yes	No	No	7	Moderate
References
[1] Xu H, Lin A, Shao X, et al. Diagnostic accuracy of high-risk HPV genotyping in women with high-grade cervical lesions: evidence for improving the cervical cancer screening strategy in China. Oncotarget 2016; 7: 83775-83.
[2] Shen XH, Liu SH. Human papillomavirus genotypes associated with mucopurulent cervicitis and cervical cancer in Hangzhou, China. Asian Pac J Cancer Prev 2013; 14: 3603-6.
[3] Wu LL, Huang L, Wu XZ. Clinical significance of distribution of human papoilloma virus in high grade cervical intraepithelial neoplasia and cervical cancer. Chin J Nosocomiol 2013; 23: 2125-32.
[4] Dong CL, Chen GJ, Lu JH, et al. Role of human papilloma virus genotyping in prevention of cervical cancer. Chin J Nosocomiol 2011; 21: 4858-60.
[5] Hong D, Ye F, Chen H, et al. Distribution of human papillomavirus genotypes in the patients with cervical carcinoma and its precursors in Zhejiang Province, China. Int J Gynecol Cancer 2008; 18:104-9.
[6] Xu XX, Zhou JS, Yuan SH, et al. Distribution of HPV Genotype in Invasive Cervical Carcinoma and Cervical Intraepithelial Neoplasia in Zhejiang Province, Southeast China: Establishing the Baseline for Surveillance. Int J Environ Res Public Health 2015; 12:10794-805.
[7] Huang S, Afonina I, Miller BA, et al. Human papillomavirus types 52 and 58 are prevalent in cervical cancers from Chinese women. Int J Cancer 1997; 70:408-11.
[8] Gu Y, Ma C, Zou J, et al. Prevalence characteristics of high-risk human papillomaviruses in women living in Shanghai with cervical precancerous lesions and cancer. Oncotarget 2016; 7: 24656-63.
[9] Wu D, Cai L, Huang M, et al. Prevalence of genital human papillomavirus infection and genotypes among women from Fujian province, PR China. Eur J Obstet Gynecol Reprod Biol 2010; 151:86-90.
[10] Zhao FH, Zhu FC, Chen W, et al. Baseline prevalence and type distribution of human papillomavirus in healthy Chinese women aged 18-25 years enrolled in a clinical trial. Int J Cancer 2014; 135: 2604-11.
[11] Zhu X, Liu H, Wu H, et al. Carcinogenic ability quantification of human papilloma virus subtypes in eastern China. J Med Virol 2015; 87:2106-13.
[12] Yuan X, Yang Y, Gu D, et al. Prevalence of human papillomavirus infection among women with and without normal cervical histology in Shandong Province, China. Arch Gynecol Obstet 2011; 283:1385-89.
[13] Cai HB, Ding XH, Chen CC. Prevalence of single and multiple human papillomavirus types in cervical cancer and precursor lesions in Hubei, China. Oncology 2009; 76:157-61.
[14] Wang L, Wu B, Li J, et al. Prevalence of human papillomavirus and its genotype among 1336 invasive cervical cancer patients in Hunan province, central south China. J Med Virol 2015; 87: 516-21.
[15] Liu J, Rose B, Huang X, et al. Comparative analysis of characteristics of women with cervical cancer in high- versus low-incidence regions. Gynecol Oncol 2004; 94: 803-10.
[16] Li J, Mei J, Wang X, et al. Human papillomavirus type-specific prevalence in women with cervical intraepithelial neoplasm in Western China. J Clin Microbiol 2012; 50:1079-81.
[17] Li J, Zhang D, Zhang Y, et al. Prevalence and genotype distribution of human papillomavirus in women with cervical cancer or high-grade precancerous lesions in Chengdu, western China. Int J Gynaecol Obstet 2011; 112: 131-4.
[18] Wu EQ, Zhang GN, Yu XH, et al. Evaluation of high-risk human papillomaviruses type distribution in cervical cancer in Sichuan province of China. BMC Cancer 2008; 8: 202.
[19] Du R, Chen ZF, Li XH, et al. Human papillomavirus infection among Uyghur women with cervical intraepithelial neoplasia in Xinjiang area. Eur J Gynaecol Oncol 2015; 36 :564-8.
[20] Xiao M, Xu Q, Li H, et al. Prevalence of Human Papillomavirus Genotypes Among Women With High-Grade Cervical Lesions in Beijing, China. Medicine 2016; 95(3):e2555.
[21] Ding X, Liu Z, Su J, et al. Human papillomavirus type-specific prevalence in women referred for colposcopic examination in Beijing. J Med Virol 2014; 86:1937-43.
[22] Hou R, Xu C, Zhang S, et al. Distribution of human papillomavirus genotype and cervical neoplasia among women with abnormal cytology in Beijing, China. Int J Gynaecol Obstet 2012; 119: 257-61.
[23] Li C, Wu M, Wang J, et al. A population-based study on the risks of cervical lesion and human papillomavirus infection among women in Beijing, People's Republic of China. Cancer Epidemiol Biomarkers Prev 2010; 19:2655-64.
[24] Li Y, Wang Y, Jia C, et al. Detection of human papillomavirus genotypes with liquid bead microarray in cervical lesions of northern Chinese patients. Cancer Genet Cytogenet 2008; 182:12-7.
[25] Liu X, Li Q, Chen W, et al. p16 and PR immunoreactivity and human papillomavirus infection in endocervical adenocarcinoma. Zhonghua zhong liu za zhi 2014; 36: 263-7.
[26] Ma Q, Hou M, Yang XF. Screening of the genital human papillomavirus infection among 8581 women in the First Affiliated Hospital of Xi'an Jiaotong University. Zhongguo Yi Xue Ke Xue Yuan Xue Bao 2014; 36: 277-82.
[27] Wu Y, Zhang Q, Liu B, et al. The analysis of the entire HLA, partial non-HLA and HPV for Chinese women with cervical cancer. J Med Virol 2008; 80: 1808-13.
[28] Liu G, Yu L, Song H, et al. Clinical value of human papillomavirus genotyping testing in the diagnosis of cervical intraepithelial neoplasia. Zhonghua fu chan ke za zhi 2014; 49 :446-50.
[29] Wu EQ, Yu XH, Zha X, et al. Distribution of human papillomavirus genotypes in archival cervical lesions in eastern inner Mongolian autonomous region, China. Int J Gynecol Cancer 2009; 19: 919-23.
[30] Liu W, Wu EQ, Yu XH, et al. Detection of human papillomavirus genotypes associated with mucopurulent cervicitis and cervical cancer in Changchun, China. Int J Gynaecol Obstet 2013; 120:124-6.
[31] Zhao Y, Lin H, Shen D, et al. Distribution of HPV genotypes in uterine cervical lesions in Yanbian, northern China. Pathol Int 2008; 58:643-7.
[32] Sun ZR, Ji YH, Zhou WQ, et al. Characteristics of HPV prevalence among women in Liaoning province, China. Int J Gynaecol Obstet 2010; 109:105-9.
[33] Yang L, Li N, Guo LW, et al. Prevalence of human papilloma virus and analysis of its risk factors in Daqing city, Heilongjiang province in 2010. Zhonghua yu fang yi xue za zhi 2013; 47:118-23.
[34] Chao A, Jao MS, Huang CC, et al. Human papillomavirus genotype in cervical intraepithelial neoplasia grades 2 and 3 of Taiwanese women. Int J Cancer 2011; 128: 653-9.
[35] Lai HC, Sun CA, Yu MH, et al. Favorable clinical outcome of cervical cancers infected with human papilloma virus type 58 and related types. Int J Cancer 1999; 84: 553-7.
[36] Ding DC, Hsu HC, Huang RL, et al. Type-specific distribution of HPV along the full spectrum of cervical carcinogenesis in Taiwan: an indication of viral oncogenic potential. Eur J Obstet Gynecol Reprod Biol 2008; 140: 245-51.
[37] Chan MK, Lau KM, Tsui Y, et al. Human papillomavirus infection in Hong Kong Chinese women with normal and abnormal cervix-detection by polymerase chain reaction method on cervical scrapes. Gynecol Oncol 1996; 60: 217-23.
[38] Chan PK, Cheung TH, Li WH, et al. Attribution of human papillomavirus types to cervical intraepithelial neoplasia and invasive cancers in Southern China. Int J Cancer 2012; 131: 692-705.
[39] Lau YM, Cheung TH, Yeo W, et al. Prognostic implication of human papillomavirus types and species in cervical cancer patients undergoing primary treatment. PloS one 2015; 10:e0122557.
[40] Liu SS, Tsang PC, Chan KY, et al. Distribution of six oncogenic types of human papillomavirus and type 16 integration analysis in Chinese women with cervical precancerous lesions and carcinomas. Tumour Bio 2008; 29:105-13.
[41] Hlaing T, Yip YC, Ngai KL, et al. Distribution of human papillomavirus genotypes among cervical intraepithelial neoplasia and invasive cancers in Macao. J Med Virol 2010; 82:1600-5.
[42] Lo KW, Wong YF, Chan MK, et al. Prevalence of human papillomavirus in cervical cancer: a multicenter study in China. Int J Cancer 2002; 100:327-31.
[43] Zhang R, Velicer C, Chen W, et al. Human papillomavirus genotype distribution in cervical intraepithelial neoplasia grades 1 or worse among 4215 Chinese women in a population-based study. Cancer Epidemiol 2013; 37: 939-45.
[44] Chen W, Zhang X, Molijn A, et al. Human papillomavirus type-distribution in cervical cancer in China: the importance of HPV 16 and 18. Cancer Causes Control 2009; 20:1705-13.
[45] Wu Y, Chen Y, Li L, et al. Associations of high-risk HPV types and viral load with cervical cancer in China. J Clin Virol 2006; 35: 264-9.
