# Supplementary material for: Prevalence of human papillomavirus genotypes and relative risk of cervical cancer in China: a systematic review and meta-analysis
Source: Oncotarget. 2018 Jan 11;9(20):15386–97. doi: 10.18632/oncotarget.24169 (PMC5880612; doi:10.18632/oncotarget.24169)
Supplement: Supplementary file 4 [file oncotarget-09-15386-s004.xlsx]

## Sheet: Sheet1
Table S3. Type-specific HPV prevalence and prevalence ratios in 30165 HPV-positive women from China, stratified by grade of cervical disease
	ICC			CIN3			CIN2			CIN1			Cervicitis/Normal			ICC: CIN3	ICC: Normal
																ratio	ratio
	N	n	% (95%CI)	N	n	% (95%CI)	N	n	% (95%CI)	N	n	% (95%CI)	N	n	% (95%CI)
HPV16	12020	7882	65.6(64.7-66.4)	3054	1585	51.9(50.1-53.7)	1981	745	37.6(35.5-39.7)	2660	629	23.6(22.0-25.3)	4252	967	22.7(21.5-24.0)	1.3	2.9
HPV18	12020	1516	12.6(12.0-13.2)	3054	170	5.6(4.8-6.4)	1981	156	7.9(6.7-9.1)	2660	206	7.7(6.7-8.8)	4252	249	5.9(5.2-6.6)	2.3	2.2
HPV58	11984	1507	12.6(12.0-13.2)	3038	620	20.4 (19.0-21.8)	1980	419	21.2(19.4-23.0)	2654	411	15.5(14.1-16.9)	4255	615	14.5(13.4-15.5)	0.6	0.9
HPV52	11744	759	6.5(6.0-6.9)	3038	478	15.7(14.4-17.0)	1980	435	22.0(20.1-23.8)	2654	538	20.3(18.7-21.8)	4255	692	16.3(15.2-17.4)	0.4	0.4
HPV33	11099	608	5.5(5.1-5.9)	3054	349	11.4(10.3-12.6)	1981	185	9.3(8.1-10.6)	2643	218	8.2(7.2-9.3)	4252	309	7.3(6.5-8.0)	0.5	0.8
HPV31	11181	393	3.5(3.2-3.9)	2989	205	6.9(6.0-7.8)	1944	148	7.6(6.4-8.8)	2615	141	5.4(4.5-6.3)	4241	209	4.9(4.3-5.6)	0.5	0.7
HPV59	7178	186	2.6(2.2-3.0)	2213	46	2.1(1.5-2.7)	1753	68	3.9(3.0-4.8)	2618	109	4.2(3.4-4.9)	4181	131	3.1(2.6-3.7)	1.2	0.8
HPV45	5659	118	2.1(1.7-2.5)	2213	42	1.9 (1.3-2.5)	1753	28	1.6 (1.0-2.2)	2618	37	1.4(1.0-1.9)	4181	64	1.5(1.2-1.9)	1.1	1.4
HPV39	7337	162	2.2(1.9-2.5)	2213	35	1.6(1.1-2.1)	1753	63	3.6(2.7-4.5)	2573	140	5.4(4.6-6.3)	4255	228	5.4(4.7-6.0)	1.4	0.4
HPV51	4931	69	1.4(1.1-1.7)	2213	57	2.6(1.9-3.2)	1753	96	5.5(4.4-6.5)	2590	159	6.1(5.2-7.1)	3988	152	3.8(3.2-4.4)	0.5	0.4
HPV56	5648	74	1.3(1.0-1.6)	1962	34	1.7(1.2-2.3)	1604	51	3.2(2.3-4.0)	2397	104	4.3(3.5-5.2)	4104	169	4.1(3.5-4.7)	0.8	0.3
HPV68	3582	48	1.3(1.0-1.7)	2213	43	1.9(1.4-2.5)	1753	48	2.7(2.0-3.5)	2573	141	5.5(4.6-6.4)	4255	205	4.8(4.2-5.5)	0.7	0.3
HPV35	5131	60	1.2(0.9-1.5)	2213	24	1.1(0.7-1.5)	1753	24	1.4(0.8-1.9)	2496	39	1.6(1.1-2.0)	3671	88	2.4(1.9-2.9)	1.1	0.5
HPV66	2338	16	0.7(0.4-1.0)	2213	25	1.1(0.7-1.6)	1753	52	3.0(2.2-3.8)	2573	178	6.9(5.9-7.9)	4078	158	3.9(3.3-4.5)	0.6	0.2
HPV6	2987	16	0.5(0.3-0.8)	2229	30	1.3(0.9-1.8)	1603	31	1.9(1.3-2.6)	2121	67	3.2(2.4-3.9)	3242	159	4.9(4.2-5.6)	0.4	0.1
HPV11	2987	13	0.4(0.2-0.7)	2229	43	1.9(1.4-2.5)	1603	41	2.6(1.8-3.3)	1708	91	5.3(4.3-6.4)	3181	130	4.1(3.4-4.8)	0.2	0.1
Multiple HPV	9063	1674	18.5(17.7-19.3)	2769	848	30.6 (28.9-32.3)	1788	641	35.9(33.6-38.1)	2237	746	33.3(31.4-35.3)	3036	709	23.4(21.8-24.9)	0.6	0.8
Abbreviations: ICC: invasive cervical cancer; CIN: cervical intraepithelial neoplasia.
