# Supplementary material for: Prevalence of human papillomavirus genotypes and relative risk of cervical cancer in China: a systematic review and meta-analysis
Source: Oncotarget. 2018 Jan 11;9(20):15386–97. doi: 10.18632/oncotarget.24169 (PMC5880612; doi:10.18632/oncotarget.24169)
Supplement: Supplementary file 5 [file oncotarget-09-15386-s005.xls]

## Sheet: Sheet1
Table S4. Characteristics and type-specific prevalence of HPV DNA among Chinese female with cervical lesions, by study and region
Study	Region	Design	Age	Age	HPV	Primer	Cervical		N	Type-specific prevalence of HPV
				range	source		Lesion			Any	16		18	31	33		35		39		45	51	52		56	58		59		66		68		6		11		Other		Mul
Eastern of China
Xu H.H.	Taizhou	CS	42.2±10.4	16-79	Cells	MY09/11	Normal		1081	1041		123	75	35		57		16		88	15	44		235	83		139		55		38		38		28		11		154		259
2016 [1]							CIN1		226	224		33	16	13		14		2		14	2	11		57	14		28		19		9		9		13		20		24		66
							CIN2		122	121		37	6	13		16		0		6	1	5		30	9		25		5		2		2		4		1		3		40
							CIN3		186	183		81	9	8		25		2		6	7	7		27	3		34		9		0		2		6		2		13		50
							SCC		29	29		19	1	2		2		0		0	0	0		4	0		3		0		0		1		0		0		0		7
							ADC		4	4		1	2	1		0		0		0	0	0		0	0		0		0		0		0		0		0		0		0
Shen X.H.	Hangzhou	CC	38	20-66	Cells	MY+GP	Normal		48	8		3	0	0		0		0		0	0			1			2		0		1		0		0		1		0
2013 [2]			47	25-63			ICC		77	65		43	4	1		3		1		5	0			2			7		6		0		4		0		0		2		12
Wu L.L.	Yiwu	CS	39.8±3.4	20-70	Cells	MY09/11	CIN2/3		237	228		111	4	8		13		2		1	2	2		19	1		42		1		1								2		19
2013 [3]							ICC		22	19		13	1	0		1		0		0	0	0		2	0		2		0		0								0		0
Dong C.L.	Zhejiang province	CS	38.6±2.1	21-58	Cells	MY09/11	Normal		81	8		3	1	0		0		0		0	0	0		0	0		0		0		0		0		2		1		2
2011 [4]	(Jiaxing)						Cervitics		162	54		12	2	1		2		1		1	1	2		5	1		8		1		1		2		3		4		6
							CIN1		93	45		12	2	0		2		1		0	1	0		4	1		5		1		2		2		3		4		3
							CIN2		65	44		12	3	1		2		1		2	1	2		4	1		5		1		1		2		1		1		3
							CIN3		42	34		10	3	1		3		0		1	1	0		4	0		6		1		1		1		0		0		2
							ICC		30	28		10	5	1		2		0		1	0	0		2	0		3		0		0		1		0		0		2
Hong D.	Zhejiang province	CS	37	20-68	Cells	MY09/11	Normal		217	91		13	1	5		8				1	1	0		2	4		19		4		4		3		4		10		26		11
2008 [5]			37	22-70			CIN1		105	77		14	5	3		14				4	0	0		6	2		21		0		2		1		3		2		9		10
							CIN2/3		345	305		146	18	16		31				3	8	3		8	1		60		3		3		3		3		8		27		33
							ICC		181	172		118	17	8		3				1	2	1		4	0		17		5		1		0		1		1		2		8
Xu X.X.	Zhejiang province	CS	49.27	16-93	Cells	PGMY09/11	CIN1		21	17		8	0									5		4			3														7
2015 [6]							CIN2		240	195		97	11	18		22								23			57														62
							CIN3		899	780		499	36	57		76								74			183														213
							SCC		3870	3170		2283	305	158		136								193			449												476		631
							ADC		258	150		70	72											7			13												18		32
							ASC		91	68		27	32											5			10												13		17
							Other ICC		31	22		9	15											1			4														9
Huang S.X.	Shanghai		59	37-76	Fresh bio.	MY09/11	SCC		35	31		9	10											11			9												3		11
1997 [7]							ADC		5	4		2	2											0			2												0		2
Gu Y.	Shanghai	CS	40.9±12.3		Cells	PGMY09/11	Cervicitis		2040	833		174	51	56		80		17		56	24	64		162	31		137		26		37		63						97
2016 [8]			38.9±11.6				CIN1		239	179		34	13	17		23		5		17	5	20		40	3		36		5		11		13						9
			41.3±10.9				CIN2/3		242	170		75	10	12		23		3		15	3	4		31	3		40		1		2		5						17
			44.5±11.6				SCC		42	35		21	0	2		1		0		1	1	1		4	0		11		0		1		0						0
Wu D.M. 2010 [9]	Fujian	CS	40.5	20-70	Cells	PGMY09/11	Normal		314	61		11	9	10		2		1		0	0	1		13			3		1		2		5		0				3
	province						CIN1		129	91		15	6	8		7		1		0	1	1		29			9		1		3		7		0				8
							CIN2/3		102	92		25	16	5		22		0		0	3	0		20			15		2		0		4		1				11
							SCC		87	82		41	20	8		12		0		2	5	0		7			4		7		0		0		0				7
							ADC		9	9
Zhao F.H.	Binhai, Jintan, Lianshui,	CS	23	18-25	Cells	SP10	CIN1		20	18		7	2	0		5		3		2	2	1		8	3		4		2		2		0		0		0		2
2014 [10]	Xuzhou
							CIN2/3		62	62		41	5	3		10		3		5	0	7		10	3		9		1		2		4		2		0		4
Zhu X.X.	Shandong province	CS	36.9	23-57	Cells	PGMY09/11	Normal		4087	533		303	78	63		81		11		25	12	15		192	24		116		17		40		58		21		29		141		197
2015 [11]	(Dongying city)						Cervicitis		1630
							CIN1		793	500
			37.7	25-55			CIN3		130	123		79	29	42		14		0		4	0	7		1	4		38		3		1		1		0		0		0		41
							ICC		74	74
Yuan X.Y. 2011 [12]	Shandong	CS		18-65	Cells	PGMY09/11	Normal		471	67		17	7	4		7		1		2	1	1		11	6		8		0		2		13		2		6		6		20
	province						CIN1		302	105		48	6	16		14		1		1	0	1		15	1		15		0		3		4		3		9		8		42
							CIN2		271	162		124	5	15		12		0		0	2	1		21	1		17		0		0		3		2		4		6		63
							CIN3		247	184		122	7	19		14		1		0	0	0		20	2		16		1		0		5		3		7		3		74
							ICC		198	161		129	8	9		6		0		0	2	0		9	1		14		0		0		4		3		3		9		38
Southern of China
Cai H.B.	Hubei province	CS	37	21-52	Fresh Bio.	MY09/11	CIN2		40	50		37	2	3		1		1						2			5		1						2		1				5
2009 [13]							CIN3		20
			44	22-65			SCC		112	105		91	4	5		2		1						3			7		2						1		1				12
Wang L.Q. 2015 [14]	Hunan province		49.4±10.7	21-77	Cells	MY09/11	ICC		1336	1012		512	74	33		56				40				110	32		125		43										34		179
Liu J.H.	Changsha,		44.4±11.3		18 fresh bio.	MY09/11	ICC		106	88		53	10	3		1		1		0	3	0					6		6				1						4		0
2004 [15]	Guangzhou				88 fixed bio.
Western of China
Li J.K.	Chendu, Sichuan province	CS			Cells	PGMY09/11	CIN1		143	85		23	4	4		5		1		2	0	2		24			20		0		5		5		5		5		15
2012 [16]							CIN2		181	149		55	11	12		11		1		5	0	0		33			39		4		1		3		4		11		11
							CIN3		276	251		149	12	18		31		1		1	3	1		22			76		3		1		3		2		5		6
Li J.K.	Chendu, Sichuan province	CS	29.7±5.7		Cells	PGMY09/11	CIN2/3		63	39		22	1	2		2		1		0	1	0		2			11		0		0		0		0		0		0		3
2011 [17]			43.4±8.3				ICC		144	116		98	7	0		1		0		0	1	0		4			12		0		0		0		2		0		0		9
Wu E.Q.	Sichuan province	CS	46	17-71	Fresh bio.	MY09/11	ICC		190	177		140	18	4							3			24			33		25										1		65
2008 [18]
Du R.	Xinjiang		36.9	18-76	Cells	PGMY09/11	Normal		979	242		63	5	8		5				5	8	3		6	1		13		0		4		10		13		11		16		70
2015 [19]			35.6	18-69			CIN1		106	83																															18
			35.9	18-73			CIN2		210	320		160	10	24		16				7	8	3		5	0		28		0		2		14		6		4		3		29
							CIN3		136
Northern of China
Xiao M.Z. 2016 [20]	Beijing	CS	43.5	19-79	Cells	MY09/11	CIN2		564	516		732	102	117		146		46		82	4	39		143	33		401		40				18								228
							CIN3		815	743																															273
							SCC		766	752		594	54	30		75		21		14	4	30		45	8		201		32				13								244
							ADC		62	49			14																												39
Ding X.R. 2014 [21]	Beijing	CS	36.5±8.7	16-68	Cells	PGMY09/11	Cervicitis		558	170		17	10	12		9		8		14	7	8		24	12		13		12		10		11		12		11		212
			38.6±9.1	17-79			CIN1		152	88		12	6	2		9		2		8	4	2		20	6		8		6		7		4		0		2		53
							CIN2/3		256	219		126	13	23		18		1		3	3	0		21	3		30		1		3		4		4		3		79
							ICC		116	104		66	7	0		18		2		2	0	0		6	4		6		0		2		0		0		0		18
Hou R.	Beijing	CS		25-54	Cells	PGMY09/11	Normal		192	63		24	4	1		8		0		0	0	0		3	1		8		0		9		0		6		14		2		8
2012 [22]							CIN1		274	90		28	11	4		10		1		0	0	2		6	4		12		0		11		1		5		15		2		14
							CIN2/3		67	34		16	0	3		7		0		0	0	1		4	0		4		0		2		0		2		9		0		5
Li C.	Beijing	CS	39.6±8.1	25-54	Fixed Bio.	MY+GP	Normal		233	84		27	5	4		10		6		1	0	2		1	8		14		2		4		3		2		2		15		27
2010 [23]							CIN1		295	157		62	10	10		18		9		4	1	4		0	13		20		7		12		5		1		2		29		64
							CIN2/3		79	77		37	5	8		11		7		3	0	3		0	7		13		3		3		3		1		0		5		34
Li Y.	Beijing	CS		19-65	Cells	MY09/11	Normal		100	22		4	2	0		0		0		0	1	1		2	2		4		2		1		0		1		3		0		1
2008 [24]				20-72			Cervicitis		80	41		14	3	0		4		1		2	0	4		6	0		7		1		2		0		2		2		4		8
							CIN1		99	80		16	9	8		3		2		4	1	3		20	0		14		6		5		1		3		2		9		21
							CIN2		56	46		17	5	3		5		1		1	1	4		6	2		8		2		1		0		2		1		6		17
							CIN3		74	67		31	4	3		7		0		1	0	2		5	3		11		4		2		2		7		5		8		26
							ICC		102	93		64	7	3		5		1		3	3	4		9	1		7		4		1		1		1		0		3		22
Liu X.	Beijing		44.5± 10.3		Fixed Bio.	SP10	ADC		62	46		20	25	0		0		0		2	1	1		3	0		0		2		0		0						1		9
2014 [25]
Ma Q.	Xi’an	CS	37.0±9.6	16-79	Cells	PGMY09/11	CIN1		278	278		119	16	16		18		2		8	2	8		55	8		52		6		16		13						14		91
2014 [26]							CIN2		151	151		70	8	14		17		1		4	0	3		19	2		31		2		4		1						7		35
							CIN3		97	97		62	6	2		8		1		3	1	3		14	1		14		2		0		1						8		29
							ICC		130	130		103	33	3		4		0		0	0	0		5	0		16		1		1		2						3		39
Wu Y.P.	Gansu	CC	39.6±8.3	23-76	Cells	MY+GP	Normal		283	74		42	2	0		2				3				1			7				0		0		3		1		6
2008 [27]	province		48.8±10.5	29-68			ICC		300	274		206	19	4		6				2				1			10				1		3		1		1		11
Liu G.Z.	Tianjin	CS	37	18-88	Cells.	PGMY09/11	Cervicitis		53	24		11	2	0		2		1		1	0	1		4	0		1		0		2		0		2		0		4		5
2014 [28]							CIN1		30	25		7	3	3		3		0		1	1	1		2	1		5		1		3		2		3		0		6		9
							CIN2		31	29		9	5	4		7		1		2	0	1		4	0		6		0		3		3		1		1		5		14
							CIN3		13	13		7	2	0		2		0		1	0	1		1	0		3		1		0		1		1		0		1		5
							ICC		5	5		5	0	0		0		0		0	0	0		0	0		0		0		0		0		0		0		0		5
Wu E.Q.	Inner Mongolian autonomous region	CS	43	28-68	Fixed Bio.	MY+GP	CIN1	Han	49	32		18	0	2		5					3			0			2		0										9		7
2009 [29]								Mon	22	13		6	0	1		1					0			1			1		0										6
			40	26-57			CIN2/3	Han	16	15		13	0	0		0					2			0			1		1										0		3
								Mon	11	10		8	0	2		1					1			0			0		1										0
			49	21-78			ICC	Han	44	41		36	0	1		2					7			2			3		0										1		18
								Mon	32	30		27	5	1		2					5			3			2		0										0
Liu W.	Changchun,	CC	34	19-53	Cells	MY+GP	Normal		40	8		4	0	0		0		0		0				0			1		0		0		0		1		0		2
2013 [30]	Jilin province		44	29-60	Fresh Bio.		ICC		65	61		57	4	3		2		2		0				2			1		1		0		0		0		0		1		11
Zhao Y.W.	Yanbian	CS			Fixed Bio.	MY09/11	Normal		20	0		0	0			0								0			0														0
2008 [31]							CIN1		56	19		7	5			4								3			0														0
							CIN2		62	32		17	4			3								5			3														0
							CIN3		78	45		25	9			0								8			0														3
							SCC		72	66		39	10			3								5			3														6
							ADC		28	22		7	13			0								0			0														2
Sun Z.R. 2010 [32]	Liaoning	CS			Cells	PGMY09/11	Normal		165	36		18	1	1		1		0		0	0	0		3	0		2		1		1		0		1		2		6		5
	province						Cervicitis		2919	1041		334	41	63		99		36		40	4	18		155	16		201		22		39		45		69		50		100		275
							CIN1		683	346		392	25	59		97		7		27	7	15		117	8		147		15		28		33		25		22		65		331
							CIN2		389	301
							CIN3		236	192
							CIS		117	98		71	4	10		7		1		0	0	0		3	0		18		0		6		2		1		2		10		28
							ICC		154	128		85	7	5		5		0		4	3	1		11	3		12		1		6		4		0		1		11		32
Yang L.	Daqing,	CS		24-77	Cells	MY09/11	Cervicitis		1702	110		17	12	3		5		0		11	2	3		21	2		12		2		1		4		8		1		13		11
2013 [33]	Heilongjian						CIN1		24	14		1	1	2		5		0		4	0	0		5	0		2		0		0		3		1		0		4		12
	province						CIN2		15	26		13	3					0		0	0	0		3	0		5		0		0						0
							CIN3		16
							ICC		2	2		2	0	0		0		0		0	0	0		0	0		0		0		0		0		0		0
Taiwan
Chao A.	Taiwan	CS	47.5		Fixed Bio.	SPF1/GP6+	CIN2		410	359		77	29	33		45		13		7	4	14		87	9		73		4		3		6		5		5		98		192
2011 [34]							CIN3		676	636		185	21	48		97		18		6	9	13		133	11		143		8
			55.2				ICC		2118	2104		1093	386	50		189		19		66	54	25		146	22		350		22										38
Lai H.C.	Taiwan		52	32-92	Fresh Bio.	MY09/11	ICC		94	81		45	8	3		3								2			17						1						2
1999 [35]
Ding D.C.	Taiwan	CS		16-84	Cells	PGMY09/11	Normal		1801	177		30	15	6		8				3	0			37	2		16		2				8						41		9
2008 [36]							CIN1		542	322		33	18	5		7		4		18	7	27		53	8		21		12		21		9		12				66		38
							CIN2/3		617	426		127	9	9		44		2		3	3	11		73	1		70		6		4		2		2				19		41
							ICC		263	227		115	27	4		19		2		1	3			7			23		2				2						8		14
Hong kong
Chan M. K. 1996 [37]	Hong kong	CS			Cells	MY09/11	Normal		105	11		6	1			0																			0		0		4		0
			32	17-39			CIN1		16	9		2	3			3																			0		1		0		0
			34	24-51			CIN2		10	5		1	1			0																			0		0		2		1
			42	26-55			CIN3		35	20		9	3			1																			1		1		5		0
			56				SCC		8	7		4	2			1																			0		0		0		0
							ADC		1	0		0	0			0																			0		0		0		0
Chan P.K. 2012 [38]	Hong kong	CS			Cells	PGMY09/11	CIN1		769	609		108	65	22		37		4		49	7	65		177	38		122		40		61		59		15		27		329		333
							CIN2		805	692		229	68	35		45		6		36	19	66		203	27		155		50		37		30		14		20		292		337
							CIN3		772	650		334	54	39		78		0		16	21	30		167	14		116		17		15		24		7		18		213		300
							SCC		339	325		212	58	16		15		5		3	10	4		45	2		41		12		3		4		0		1		29		95
							ADC		105	93		50	47	1		0		0		2	1	0		5	0		6		2		0		1		0		0		1		21
Lau T.M.	Hong kong		54.4	26-87	Fresh Bio.	PGMY09/11	ICC		236	236		142	51	9		8		5		2	7	1		28	1		22		0		0		4		0		1		15		46
2015 [39]
Liu S.S.	Hong kong	CS	55.8	23-89	Fresh Bio.	PGMY09/11	ICC		96	86		44	13	2		10				1		0		5	0		8				0				2		0		2		5
2008 [40]
Macao
Hlaing T.	Macao		39.3	19-81	Fixed Bio.	SP10	CIN2		6	59		31	3	5		10		0		1	1	2		14	0		11		0		1		2		1		9		6		26
2010 [41]							CIN3		57
			52.7	29-84			ICC		36	35		20	6	1		4		0		1	3	1		5	0		1		0		0		0		0		4		3		11
Multi-center study in China
Lo K.W. 2002 [42]	Shanghai	CS	-	-	Fixed bio.	MY/GP	SCC		731	623		505	34											16			25												43		3
	Guangzhou				/Fresh bio.
	Sichuan						ADC		74	53		34	15											2			1												1
	Beijing Hong Kong						ASC		4	4		2	2											0			0												0
Zhang R. 2013[43]	Beijing, Shanghai, Shanxi,	CS	37.5	17-54	Cells	SP10	CIN1		94	86		16	5	7		16		1		4	0	6		9	2		11		3		5		3				2		7		14
	Henan,
	Xinjiang						CIN2/3		68	67		44	6	7		8		0		1	1	1		4	1		6		0		1		0				0		1		12
Chen W.	Northeast, North,	CS	38	21-69	Fixed Bio.	SP10	CIN2		136	563		391	19	42		49				5				37			71		0						4		13				35
2009 [44]	Northwest,
	Central,
	Southwest,						CIN3		433																																61
	South,		44	20-80			SCC		630	615		483	49	20		6				7				14			12		13						2		0				20
	East		46				ADC		34	29		12	10
Wu Y.P.	Jiangxi province and Guangdong province	CS	46.7 ± 11.4	22-84	Cells	MY+GP	ICC		152	152		121	3	2		5				2							9						2		3				5
2006 [45]
N: Number of samples/patients; CS: Cross-sectional; CC: Case-control; Cells: Exfoliated cells; Fixed Bio.: Fixed Biopsies; Fresh Bio.: Fresh Biopsies; MY: MY09/11; GP: GP5+/6+; CIN: Cervical Intraepithelial Neoplasia; ICC: Invasive Cervical Cancer; SCC: Squamous cell carcinoma; ADC: adenocarcinoma.
References
[1] Xu H, Lin A, Shao X, et al. Diagnostic accuracy of high-risk HPV genotyping in women with high-grade cervical lesions: evidence for improving the cervical cancer screening strategy in China. Oncotarget 2016; 7: 83775-83.
[2] Shen XH, Liu SH. Human papillomavirus genotypes associated with mucopurulent cervicitis and cervical cancer in Hangzhou, China. Asian Pac J Cancer Prev 2013; 14: 3603-6.
[3] Wu LL, Huang L, Wu XZ. Clinical significance of distribution of human papoilloma virus in high grade cervical intraepithelial neoplasia and cervical cancer. Chin J Nosocomiol 2013; 23: 2125-32.
[4] Dong CL, Chen GJ, Lu JH, et al. Role of human papilloma virus genotyping in prevention of cervical cancer. Chin J Nosocomiol 2011; 21: 4858-60.
[5] Hong D, Ye F, Chen H, et al. Distribution of human papillomavirus genotypes in the patients with cervical carcinoma and its precursors in Zhejiang Province, China. Int J Gynecol Cancer 2008; 18:104-9.
[6] Xu XX, Zhou JS, Yuan SH, et al. Distribution of HPV Genotype in Invasive Cervical Carcinoma and Cervical Intraepithelial Neoplasia in Zhejiang Province, Southeast China: Establishing the Baseline for Surveillance. Int J Environ Res Public Health 2015; 12:10794-805.
[7] Huang S, Afonina I, Miller BA, et al. Human papillomavirus types 52 and 58 are prevalent in cervical cancers from Chinese women. Int J Cancer 1997; 70:408-11.
[8] Gu Y, Ma C, Zou J, et al. Prevalence characteristics of high-risk human papillomaviruses in women living in Shanghai with cervical precancerous lesions and cancer. Oncotarget 2016; 7: 24656-63.
[9] Wu D, Cai L, Huang M, et al. Prevalence of genital human papillomavirus infection and genotypes among women from Fujian province, PR China. Eur J Obstet Gynecol Reprod Biol 2010; 151:86-90.
[10] Zhao FH, Zhu FC, Chen W, et al. Baseline prevalence and type distribution of human papillomavirus in healthy Chinese women aged 18-25 years enrolled in a clinical trial. Int J Cancer 2014; 135: 2604-11.
[11] Zhu X, Liu H, Wu H, et al. Carcinogenic ability quantification of human papilloma virus subtypes in eastern China. J Med Virol 2015; 87:2106-13.
[12] Yuan X, Yang Y, Gu D, et al. Prevalence of human papillomavirus infection among women with and without normal cervical histology in Shandong Province, China. Arch Gynecol Obstet 2011; 283:1385-89.
[13] Cai HB, Ding XH, Chen CC. Prevalence of single and multiple human papillomavirus types in cervical cancer and precursor lesions in Hubei, China. Oncology 2009; 76:157-61.
[14] Wang L, Wu B, Li J, et al. Prevalence of human papillomavirus and its genotype among 1336 invasive cervical cancer patients in Hunan province, central south China. J Med Virol 2015; 87: 516-21.
[15] Liu J, Rose B, Huang X, et al. Comparative analysis of characteristics of women with cervical cancer in high- versus low-incidence regions. Gynecol Oncol 2004; 94: 803-10.
[16] Li J, Mei J, Wang X, et al. Human papillomavirus type-specific prevalence in women with cervical intraepithelial neoplasm in Western China. J Clin Microbiol 2012; 50:1079-81.
[17] Li J, Zhang D, Zhang Y, et al. Prevalence and genotype distribution of human papillomavirus in women with cervical cancer or high-grade precancerous lesions in Chengdu, western China. Int J Gynaecol Obstet 2011; 112: 131-4.
[18] Wu EQ, Zhang GN, Yu XH, et al. Evaluation of high-risk human papillomaviruses type distribution in cervical cancer in Sichuan province of China. BMC Cancer 2008; 8: 202.
[19] Du R, Chen ZF, Li XH, et al. Human papillomavirus infection among Uyghur women with cervical intraepithelial neoplasia in Xinjiang area. Eur J Gynaecol Oncol 2015; 36 :564-8.
[20] Xiao M, Xu Q, Li H, et al. Prevalence of Human Papillomavirus Genotypes Among Women With High-Grade Cervical Lesions in Beijing, China. Medicine 2016; 95(3):e2555.
[21] Ding X, Liu Z, Su J, et al. Human papillomavirus type-specific prevalence in women referred for colposcopic examination in Beijing. J Med Virol 2014; 86:1937-43.
[22] Hou R, Xu C, Zhang S, et al. Distribution of human papillomavirus genotype and cervical neoplasia among women with abnormal cytology in Beijing, China. Int J Gynaecol Obstet 2012; 119: 257-61.
[23] Li C, Wu M, Wang J, et al. A population-based study on the risks of cervical lesion and human papillomavirus infection among women in Beijing, People's Republic of China. Cancer Epidemiol Biomarkers Prev 2010; 19:2655-64.
[24] Li Y, Wang Y, Jia C, et al. Detection of human papillomavirus genotypes with liquid bead microarray in cervical lesions of northern Chinese patients. Cancer Genet Cytogenet 2008; 182:12-7.
[25] Liu X, Li Q, Chen W, et al. p16 and PR immunoreactivity and human papillomavirus infection in endocervical adenocarcinoma. Zhonghua zhong liu za zhi 2014; 36: 263-7.
[26] Ma Q, Hou M, Yang XF. Screening of the genital human papillomavirus infection among 8581 women in the First Affiliated Hospital of Xi'an Jiaotong University. Zhongguo Yi Xue Ke Xue Yuan Xue Bao 2014; 36: 277-82.
[27] Wu Y, Zhang Q, Liu B, et al. The analysis of the entire HLA, partial non-HLA and HPV for Chinese women with cervical cancer. J Med Virol 2008; 80: 1808-13.
[28] Liu G, Yu L, Song H, et al. Clinical value of human papillomavirus genotyping testing in the diagnosis of cervical intraepithelial neoplasia. Zhonghua fu chan ke za zhi 2014; 49 :446-50.
[29] Wu EQ, Yu XH, Zha X, et al. Distribution of human papillomavirus genotypes in archival cervical lesions in eastern inner Mongolian autonomous region, China. Int J Gynecol Cancer 2009; 19: 919-23.
[30] Liu W, Wu EQ, Yu XH, et al. Detection of human papillomavirus genotypes associated with mucopurulent cervicitis and cervical cancer in Changchun, China. Int J Gynaecol Obstet 2013; 120:124-6.
[31] Zhao Y, Lin H, Shen D, et al. Distribution of HPV genotypes in uterine cervical lesions in Yanbian, northern China. Pathol Int 2008; 58:643-7.
[32] Sun ZR, Ji YH, Zhou WQ, et al. Characteristics of HPV prevalence among women in Liaoning province, China. Int J Gynaecol Obstet 2010; 109:105-9.
[33] Yang L, Li N, Guo LW, et al. Prevalence of human papilloma virus and analysis of its risk factors in Daqing city, Heilongjiang province in 2010. Zhonghua yu fang yi xue za zhi 2013; 47:118-23.
[34] Chao A, Jao MS, Huang CC, et al. Human papillomavirus genotype in cervical intraepithelial neoplasia grades 2 and 3 of Taiwanese women. Int J Cancer 2011; 128: 653-9.
[35] Lai HC, Sun CA, Yu MH, et al. Favorable clinical outcome of cervical cancers infected with human papilloma virus type 58 and related types. Int J Cancer 1999; 84: 553-7.
[36] Ding DC, Hsu HC, Huang RL, et al. Type-specific distribution of HPV along the full spectrum of cervical carcinogenesis in Taiwan: an indication of viral oncogenic potential. Eur J Obstet Gynecol Reprod Biol 2008; 140: 245-51.
[37] Chan MK, Lau KM, Tsui Y, et al. Human papillomavirus infection in Hong Kong Chinese women with normal and abnormal cervix-detection by polymerase chain reaction method on cervical scrapes. Gynecol Oncol 1996; 60: 217-23.
[38] Chan PK, Cheung TH, Li WH, et al. Attribution of human papillomavirus types to cervical intraepithelial neoplasia and invasive cancers in Southern China. Int J Cancer 2012; 131: 692-705.
[39] Lau YM, Cheung TH, Yeo W, et al. Prognostic implication of human papillomavirus types and species in cervical cancer patients undergoing primary treatment. PloS one 2015; 10:e0122557.
[40] Liu SS, Tsang PC, Chan KY, et al. Distribution of six oncogenic types of human papillomavirus and type 16 integration analysis in Chinese women with cervical precancerous lesions and carcinomas. Tumour Bio 2008; 29:105-13.
[41] Hlaing T, Yip YC, Ngai KL, et al. Distribution of human papillomavirus genotypes among cervical intraepithelial neoplasia and invasive cancers in Macao. J Med Virol 2010; 82:1600-5.
[42] Lo KW, Wong YF, Chan MK, et al. Prevalence of human papillomavirus in cervical cancer: a multicenter study in China. Int J Cancer 2002; 100:327-31.
[43] Zhang R, Velicer C, Chen W, et al. Human papillomavirus genotype distribution in cervical intraepithelial neoplasia grades 1 or worse among 4215 Chinese women in a population-based study. Cancer Epidemiol 2013; 37: 939-45.
[44] Chen W, Zhang X, Molijn A, et al. Human papillomavirus type-distribution in cervical cancer in China: the importance of HPV 16 and 18. Cancer Causes Control 2009; 20:1705-13.
[45] Wu Y, Chen Y, Li L, et al. Associations of high-risk HPV types and viral load with cervical cancer in China. J Clin Virol 2006; 35: 264-9.
